# Supplementary material for: Osteology and phylogeny of Robustichthys luopingensis, the largest holostean fish in the Middle Triassic
Source: PeerJ. 2019 Jun 24;7:e7184. doi: 10.7717/peerj.7184 (PMC6596411; doi:10.7717/peerj.7184)
Supplement: Supplemental Information 1 — Raw data of character-taxon matrix in NEXUS format. [file peerj-07-7184-s001.txt]

#NEXUS
BEGIN DATA;
DIMENSIONS NTAX=60 NCHAR=224;
FORMAT MISSING=? GAP=- SYMBOLS= " 0 1 2 3 4";
OPTIONS  MSTAXA=POLYMORPH ;

CHARLABELS

;

STATELABELS

;

MATRIX

Pteronisculus_stensioi_
0----0----00-00-0000?0000000000010000000000000---000----00000000000-00000-001000??0000000000000-000?000000-00000000-0-0-00000---00000000000000000000000000000-0--00000000-00?0???0000-0000?0000000000000?00000000000000000000000
Teffichthys_madagascariensis
100?0?00??0100000000?0000000000000000000000001000000----100000000000000000?00000??00???0??0000??01-?000?00-00000000-0-0-00010---0000????000?0000?000000000000-0--000010?0-?0?0???0?????????0000000???000??0000000110000000000000
Watsonulus_eugnathoides
1?0?0000?002000?100000200000000000001110000011101000----10100110000000000100210000000000??0000110120100?01100010101010000001100010000000000000000001003000101010010000000-00000000?00?0000020000?0000000?00000000110000000000000
Amia_calva
1000101100020001100100201001000000001111010010---010----00101110000-00010111-1--000000000001001101-010001110001010101000100-1000100000000000000010000010000010100100001?10101101011001000002000001101111001111011010000101--0001
Cyclurus_kehreri
?0001?11?012000?1?01?0200000000000001111000010---010----00101120000-00010111-1--0?0000000001001101-0100?1110001010101000100-1000100010000000000010000010000010100100001110101100011001000002000001101?11001111011011000001--0001
Vidalamia_catalunica
??????1??002?00?1????0201000101000001110010011000?10----00101110000000010101-1--0?0000000001011101-0100??110001010111000000-10101000000000000000?0001011100010100100001111?00010111001000012010001001?1110111101101?000001--0000
Calamopleurus_cylindricus_
1(01)0(01)101110020001100100201000000000011210010011000100----00100120000000000101-1--000000000001011101-011001110001010101000000-1010100001100000000010001010000010100100101110000010011001000002010001001?11001111001111000101--0000
Pachyamia_mexicana
?????????002?00?1??1?0201000101000001110010111001100----001011100000?1010101-1--0?0000000001011101-0100?1110001010111000000-1011100000000000000010001011100010100101001110?0001111100100001?010001001?1110111101101?001001--0000
Amiopsis_lepidota
?????????00200011????0200000000000001110000011001100----0000011000000001010001000?0000000001001101-0100??11000101010100010011010100000000000000000000010000010100100001111000000011001000002000001001?11001110001110000001--0000
Ikechaoamia_meridionalis
???????????2?00?1????020-10000012000111101001100?11?----0000011000000001?1?1-1--0???0?00??01001101-01????110001010101000100-1010100000?000000?00?000001000000-10010??0001100000001100?00000?0000010?1???001111011012000000100000
Sinamia_zdanskyi
??0?1?11?0?210011000?020-100000120001111010011000100----00100110000000010111-1--0?000000??01001101-0100?1110001010101000100-101010000??0000?0?00?000101000000-1001000000110000000??00?00000?010001001?11?01111011012000000100000
Solnhofenamia_elongata
???????1?002?00?1?01?0200000000000001110000011001100----0000011000000001010001000?0000000001001101-0100??1100010101010001001101010000000000000000000001?100010100100001110000000011001000002000001001?11001111011010001001--0000
Liodesmus_gracilis
???????????2?00?1????020000000000000111000001100?100----00?00110000000010100?1000???0??0??01001101-0100??11000111010100000011010100000?000??0?00?001101000001010010002000-0?00000010??11000?0000?1??1?1?0?0000001110000001--00?0
Oshunia_brevis
10001001100210011000002010000100000011110?0010---??0----01010110000-101101?021000????000?001001101201???0110001011101?00100110101000000000??0?00000?001000001010010?0?00110000?00000??0000020000?0001???0?0?0000001000?001--0000
Teoichthys_kallistos
????????????????1????02010000101000011100?00110011?0----001101101111101101?02100???????0??0000??01-???????????1011101000100110101000???000??0?00?001001000001010010??01?100????0????????00??0020?00???????0000001010000?00000000
Macrepistius_arenatus
10001000?02210011000002010000101000011100?0011001110----0?1101101111101101?02100?????0?0??0000??01-???????????101?101000100110101000?0?000??0?00?0000010000010100100?01010???0?0??????0000??0020?0??1?????0??0001010000100000000
Ophiopsis_muensteri
????????????????1?0?00201000010100001110000011001110----000101100000?011?1?011000?000??0??00001?01?01??0?110001011101?00100110101000??00000?0?00?001001000101010010000??10??????????????????002010?01????00?00000110000000000000
Cerinichthys_koelblae
??????????????????0?002000000100000011100??011001??0----100101101000?0?1?1?01101???????0???0001?01?01????1100?101?10100000011010100000?0000???00?00??01000001010010000000-0-?0?00???0????????000??????????0000001110000000??0000
Heterolepidotus_latus_
10001000?0020001?00?00200?0001?0000011100??011?0?110----0011011?0001?????1?011100?000?00??00001101?0100??11000101?10100010011010100000?0000??00000010010000010100???????1????????????????????000????????0000000011?00?0?00??0000
Panxianichthys_imparilis
????????????????1????02010000000000011100?0011101100----000002110000000001001100???????0??01001?00101????110001011101000100110001000???000??0?00?0010010000010100100?0??0-??????????????????000010?????0??0000000110000000000000
Subortichthys_triassicus
??????????0?????1???00200000000020001110000011001100----(01)00001110000000001001100??0?0??0???101110010100??11000101110100200011000100000?000??0?00?001001000001010010000??0-??????????????????000010???????00000000110000000000010
Caturus_furcatus
10001011?0020001100000200000000000001110010011001100----000001100000000101001100000000000001001101?0100011100011101010001001101010000?10000000000001101000001010010002000-00000000010?110002000011001110000000001110000001--00?0
Quetzalichthys_perrilliatae
????????????????1????02010000100000011100?0011?01110----011101110001101101?01100???????0??00001?01?0100??110001011101?0000011010100000?000??0?00?000001000001010010?000?110??0000000??00000?0000100?1?????0?00000010000001--00?0
Ionoscopus_cyprinoides
12001000100210011001002010000000000011100?00110010?0----0110011100011011010011000?0?0000000100110120100??1100010111010000001101010000010000?0000000000100010101001000000110000?00000?1000002000010001???000000000110000001--0000
Ophiopsiella_procera
?????????????00?1????0200000010100001110000011000110----0011011010111011010011000????0?0??00001?01-01????110001011101000100110101000?0?000??0?00?000001000001010010?001?100?000000?0??00000?0000?00?1???000000001010000100000000
Congophiopsis_lepersonnei
????????????????1???002010000101000011100?00110011?0----00110??01011?01?0??01100???????0???0001?01-01????11000101110100010011010100????000????00?0010010000??01001??????10???????????????????000?0??1?????010000111?010?00?00000
Robustichthys_luopingensis
?????????002?00?1???00201000010000001110000011101110----0001011100001010010021000?000?00??0010110010100?01100010110010001001100010000000000?0000?001001000001010010000??0-?0???????????????2000010??1100?00000001010000000000000
Asialepidotus_shingyiensis
?????????002?00?1???00201000010020001110000011101100----0000011100001010010011000?000?00??0100110010100001100010111010001001100010000000000?0000?001001000001010010000??0-?0????????????????000010??1100?00000000110000000000000
Elops_hawaiensis_
100010100002010000001030000001000000-311000001201000----10100111000000000011-1--100000001011011001-0000100-00010100-1202010-11-01001--0101-1010-0021002000000-10011--20011000100000010002102000000001011010111001110010002--0000
Leptolepis_coryphaenoides
100010100002011000001030000001000000-310000001100000----100001110000000000?001001?0000001011011011-0001?00-00010100-1102110111-01001--?111-1001-0001002001100-100100000010?000000000100?2102000000001011?10111001110010002--0001
Dorsetichthys_bechei
1000100000020110000010100000000000000200000001100000----1000011100000000000001001?0000001011011001-0000?00-00010100-1002110111-0?00000?0110100000001002000111010010000000-?0000000001000110?00000000??1??10000000110010000000000
Ichthyokentema_purbeckensis
1101101000020100000010101000000000001110000001001000----100001100000000000000100100?0000??11001001-0000?00-00010100-1100110110001000000111?10?0-?001002000001010010000??10?0??????????????020000?0??1?11??0000000110010000000000
Pholidoctenus_serianus
????????????????0???0010-----0--000011000-0001100000----1000011100000000?1001100??0?0??0???000??01-?0???00-0001010(01)?1?02110111-0100????011??0?00?001002000101010010000??0-?0????????0?00?1??0000?0????10?00000000110010000000010
Pliodetes_nigeriensis
?????????????????????02010000111100011100100111000010?1100100?2011010000?0?021000?????00???000??10???00?11111010100-1?0110?10---110???0100??0?11?0?0?12000001000-11--???1??000?????????????00020?0??1?????000000011?00?0000001?0
Tlayuamichin_itztli
?????????0??????1???0020100001111000111000?0110000012000001002211100000000?011000???0?00???100??2?100????1100010100-1000201110101100110000??0?100001001000101110011--1?????0???????????????0002010??1??1?00000000111000000011000
Eosemionotus_diskosomus
?????????0?2?????????0200010-111200?111101100----00111-00010022?000-???????1-1--00??0?00??0100??101?00??01000010100-1000201-0---11?00??0000???10?001012000101010111--1??????????????????????0000?0??1?????0?000001110000000?1010
Macrosemius_rostratus
?11--110?0?2-??000000020100001120110111?01001????00121-00010022?010000000011-1--0?000000000100?02010000?01000010100-1?00200-0---100010?00001001?0000002000111010111--1??0-?0?1??????0???????001010?01?0100111101101100000000-0?0
Notagogus_denticulatus
????????????????????0020?000011201101?100100110-0001??-00010022001000?000011-1--??????00???100??101?000??1100010100-1?00200-0---100????0000?0?1??000002000111010111--1?????0????????0???????001010??1??1?101001010110000000000?0
Propterus_elongatus
?????1??????????0???00201000011201101110010011000001210000100220010000000011-1--0?????00???1001?201?000??1100010100-1?00200-0---100????0000?0?1??000002000011010111--1??0-10???0???????0?0??001010??11?1?00100101011000000000000
Kyphosichthys_grandei
?????????????????????02010000112010011100000111000010100101002111100000000001100???????0??0010??001?0????1100010100-10001001100010000??000??0?(01)0?0010010001010100100010?0-???0??????????????001010?????1?00000000110000010001010
Macrosemimimus_fegerti
?????0???1??????1????02010000111010011100000110000012000001002200100000000001100???0??00???100??101?0???11100010100-1000200110101100100000???010?001001000101110011--1??????????????????????002110??1??1?000000001110000000?1000
Semionotus_elegans
?11--?1???02-00?100?0020(01)00001110000111000001100000102110010022001010000?0?0010000??0000000100101010000011100010100-10002001101010000000000100100001001000001010011--1000-00000000000?000002002010?01101000000000111000000001000
Lepisosteus_osseus
011--1110102-000010100201000111120001110111011110001202110100220110100001010200001111111010010122011000011111010000-101----10---1-10001000011001001000201100100--11--10011010100010001000001103000011101001000000112100000000000
Atractosteus_spatula
0(01)1--1110102-000010100201000011120001110111011110001202110100220110100001010200001111111010010122011000011111010000-101----10---1-10001000110001001000201100110--11--10011010100010001000001103000011101001000000112100000100000
Obaichthys_decoratus
?1???1110102?00011110121100001112000111011101100000120111010022011010?00?01021000??01110010100??201?0000?1111110100-10012001????100000?0000100110000012010001010111--10011?1010?0100010?000??030000000010010000001121000000001?0
Dentilepisosteus_laevis
?101?1110102000011010121100001111000111011101101000120211010022011010?00?010210001101110010100??201?000?11111110100-100120011010100000?00001001?0000012010001010111--10011?1010001000?0000020030?0001?01??1000000112100000000100
Masillosteus_janeae
??1--?11?102-00?0?010020100001111000111011101111000121211010022011010(01)0010102000????1?10??0010??201?000?1111?0?0?00-101----10---1-1010?000010011000001200100100--11--10011?1010001000?000001103000??1?01??1000000112100000000000
Cuneatus_wileyi
0?????110102?00???0?00201000011120001110?11011(01)100012021101002201101000010102000??111110??0010??201?000?111110?0?00-101----10---1-1000?000010011000000200100110--11--10011?1010001000?0000011030000?1?01??10000001121000000?0000
Araripelepidotes_temnurus
11???0100022?00?000000201001001110001?1001?01110000101?010100?21110?0000?0?01100??????00??00101?1??1???????0??10100-0-0110010---11??????00??0?11?1-0?12000001010111--???0-?0????????????????002000??1????00000000111000000010100
Yudaiichthys_eximius
??????????2?????????0020100000120100111100001120000102000010022101000000?0?01010??????00???000??001??????1100010100-100010010---100000?000????00?001001000101011010001??????????????????????0010?0?????1??0000000111000000001010
Fuyuanichthys_wangi
??????????2?????????00201000011201001111000010---00101-010100210110-0000?0?01100??????00???010??101?0????1100010100-100010010---110?0??000????10?001011000101010010001??0-?0????????????????0010?0?????1??000000011(01)000000001010
Lashanichthys_sui
?????????022?00?1???00201000001201001110000011(01)0000102001010022101000000000011110?000?00?00000100010000011100010100-10001001100010000000000?0000?00100100000101101(01)001000-00-0???0??0??000?2001010??1101?00000000110000000001010
Lepidotes_semiserratus
1101?0??0???0??010010020100001110000111000?0111000011121001002210101000000?01110??????00??00001010100????110?010100-1?00200110101000???000??0?1??001001000001010011--1??0-?0????????????????00?010??1??1??0000000?1000?0000100?0
Thaiichthys_buddhabutrensis
1(01)01?11??12200001?00002010000111200011100110111100011121101002210101000010?011000?00??000?0010101011000?11100010100-1?0120010---100???0000??0010?001002000001010?11--??00-00???0???????????00020?0??1?0?0?000000011000?0000110?0
Ticinolepis_longaeva
?????????0??000?????00200000010000001110010011(01)000010000001002100000000000?0211000?????0??0000100010000?01100010100-10001001100010000000000??010?001001000001010011--1??0-?0????????????????000010????00??0000000110000000000000
Semiolepis_brembanus
????????????????????00201000011120001?100??0110000011000101002201100000000?00100???0??00???100??1?????0??1100010100-1?00200110?0100010??00??0?1??001001000001010111--??????0????????????????002010????????0000000110000000001000
Isanichthys_palustris
?????????1??????0????0201000010110001?1000?0?1110001??210010022111010100?0?02110???????????000??1?????????????10100-100020011010100????000??0?10?0?1001000001010011--1??0-?0????????????????0020??????????0??0000?1?000000??00?0
Sangiorgioichthys_aldae
????????????????????0020100001(01)0000011100000111000010100(01)0100?1011010000?0?02111???????????000??1????????1100010100-10002001101011?????000??0?10?0?1011000101010011--?0?0-??????????????????0000?0?????1??00?000011?000000001010
Sangiorgioichthys_valmarensis
????????????????????002010000100001011100000111???????0?1?????101???0000?0?01111???????0?0?000??1???????????0010100-??0?2001??10100?????01??0?1??00?0110000010?0011--10?????????????????????000010????01??00?0001110000000001010
Lophionotus_chinleana
????????????????????00201000011110001?1000?011100001?2?11010022001010000?0?00100??????00???100??101?0????1100010100-10002001??1?10?????000??0?1??001001000001010011--???????????????????????0000?0?????0??0000000110000000001000
;
ENDBLOCK;

BEGIN ASSUMPTIONS;

	OPTIONS  DEFTYPE=unord PolyTcount=MINSTEPS ;

ENDBLOCK;
